# Supplementary material for: Germline factors, TDRD and Piwi, colocalize with Vasa on the mitotic apparatus during the embryogenesis of the sea urchin
Source: Dev Biol. Author manuscript; Available in PMC 2026 Feb 22. (PMC12925329; doi:10.1016/j.ydbio.2025.07.016)
Supplement: S1-S5 supplement Figures [file NIHMS2124385-supplement-S1-S5_supplement_Figures.zip]

Archive with 23 entries (22 files):
- figures/
- figures/fig_05.jpg
- __MACOSX/figures/._fig_05.jpg
- figures/fig_04.jpg
- __MACOSX/figures/._fig_04.jpg
- figures/fig_03.jpg
- __MACOSX/figures/._fig_03.jpg
- figures/fig_02.jpg
- __MACOSX/figures/._fig_02.jpg
- figures/fig_01.jpg
- __MACOSX/figures/._fig_01.jpg
- figures/S5.jpg
- __MACOSX/figures/._S5.jpg
- figures/S4.jpg
- __MACOSX/figures/._S4.jpg
- figures/S1.jpg
- __MACOSX/figures/._S1.jpg
- figures/graphical-abstract.jpg
- __MACOSX/figures/._graphical-abstract.jpg
- figures/S3.jpg
- __MACOSX/figures/._S3.jpg
- figures/S2.jpg
- __MACOSX/figures/._S2.jpg
